# Supplementary material for: CD19-ReTARGTPR: A Novel Fusion Protein for Physiological Engagement of Anti-CMV Cytotoxic T Cells Against CD19-Expressing Malignancies
Source: Cancers (Basel). 2025 Jul 10;17(14):2300. doi: 10.3390/cancers17142300 (PMC12293208; doi:10.3390/cancers17142300)
Supplement: Supplementary file 1 [file cancers-17-02300-s001.zip]

Archive with 1 entries (1 files):
- cancers-3697970-supplementary.pdf
